# Supplementary material for: Intraoperative Neurophysiological Monitoring in Neurosurgery
Source: J Clin Med. 2024 May 17;13(10):2966. doi: 10.3390/jcm13102966 (PMC11122101; doi:10.3390/jcm13102966)
Supplement: Supplementary file 1 [file jcm-13-02966-s001.zip]

Archive with 1 entries (1 files):
- jcm-2991950-supplementary.pdf
